# Supplementary material for: CXCL13 in Cerebrospinal Fluid: Clinical Value in a Large Cross-Sectional Study
Source: Int J Mol Sci. 2023 Dec 28;25(1):425. doi: 10.3390/ijms25010425 (PMC10779058; doi:10.3390/ijms25010425)
Supplement: Supplementary file 1 [file ijms-25-00425-s001.zip]

Archive with 1 entries (1 files):
- ijms-2766800-supplementary.pdf
